# Supplementary material for: Elimination of mutagenic contaminants from water using cellulose bearing ferrous-phthalocyanine
Source: Genes Environ. 2024 Oct 28;46:22. doi: 10.1186/s41021-024-00317-5 (PMC11520581; doi:10.1186/s41021-024-00317-5)
Supplement: Supplementary file 1 — Supplementary Material 1. [file 41021_2024_317_MOESM1_ESM.xlsx]

## Sheet: Sheet1
	Supplemental table: showing variables (MX concentration, solvent type, pH, GP/WP amount) of different experiments
		MX concentration	Solvent	pH	solvent volume	GP, WP amount	eluent
	Fig. 2	1 mM	10 mM Na-Phosphate buffer	pH 7.4	0.4 mL	10 mg/0.1 mL of solvent, [0–40 mg / tube]
	Fig. 3a	0–5 mM	10 mM Na-Phosphate buffer	pH 7.4	0.8 mL	10 mg/0.1 mL of solvent, [0–80 mg / tube]
	Fig. 3b	0–5 mM	DMSO		0.8 mL	10 mg/0.1 mL of solvent, [0–80 mg / tube]
	data not shown	0–5 mM	acetonitrile		0.8 mL	10 mg/0.1 mL of solvent, [0–80 mg / tube]
	Fig. 4a	0, 1 or 5 mM	1 mM sodium acetate buffer	pH 4.0	0.4 mL	10 mg/0.1 mL of solvent, [0–40 mg / tube]
	Fig. 4b	0, 1 or 5 mM	1 mM Na-phosphate buffer	pH 7.4	0.4 mL	10 mg/0.1 mL of solvent, [0–40 mg / tube]
	Fig. 5	10 mM	20 mM Na-Phosphate buffer	pH 7.4	0.4 mL	10 mg/0.1 mL of solvent, [0–40 mg / tube]
	Fig. 6	10 mM	20 mM Na-Phosphate buffer	pH 7.4	0.4 mL	160 mg / tube	distilled water, acetonitrile, DMSO, methanol, or methanol-conc. NH4OH (50: 1)
